# Supplementary material for: Current Applications and Future Directions of Artificial Intelligence in Prostate Cancer Diagnosis: A Narrative Review
Source: Curr Oncol. 2026 Mar 13;33(3):166. doi: 10.3390/curroncol33030166 (PMC13025369; doi:10.3390/curroncol33030166)
Supplement: Supplementary file 1 [file curroncol-33-00166-s001.zip]

Archive with 1 entries (1 files):
- curroncol-4158389-supplementary.pdf
